# Supplementary material for: The Role of Neonatal Ward Environment as a Reservoir for the Dissemination of Multidrug‐Resistant Klebsiella pneumoniae in Algeria
Source: Microbiologyopen. 2026 Jun 21;15(3):e70346. doi: 10.1002/mbo3.70346 (PMC13284093; doi:10.1002/mbo3.70346)
Supplement: Supplementary file 1 — Supporting File 1: Accession numbers for 112 unique isolates including 4 Algerian isolates that were used to construct the cgMLST‐based minimal spanning tree using Ridom SeqSphere+. [file MBO3-15-e70346-s002.xlsx]

## Sheet: K.pneumoniae_Algeria_MF_251...
Sr number	Top Species Match	Alias ID(s)	ST	Complex Type
1	Klebsiella pneumoniae	GCF_19285215.1	3715	Not able to determine
2	Klebsiella pneumoniae	GCF_36937655.1	Not able to determine	Not able to determine
3	Klebsiella pneumoniae	GCF_29433685.1	13	4915
4	Klebsiella pneumoniae	GCF_29369845.1	4232	Not able to determine
5	Klebsiella pneumoniae	GCF_33540625.1	13	Not able to determine
6	Klebsiella pneumoniae	GCF_33541695.1	13	Not able to determine
7	Klebsiella pneumoniae	GCF_13407685.1	307	Not able to determine
8	Klebsiella pneumoniae	GCF_12029935.2	13	Not able to determine
9	Klebsiella pneumoniae	GCF_6540495.2	13	Not able to determine
10	Klebsiella pneumoniae	GCF_900084455.1	3697	437
11	Klebsiella pneumoniae	GCF_19285275.1	Not able to determine	Not able to determine
12	Klebsiella pneumoniae	GCF_19285435.1	184	Not able to determine
13	Klebsiella pneumoniae	GCF_29433675.1	327	7191
14	Klebsiella pneumoniae	GCF_900084285.1	3697	402
15	Klebsiella pneumoniae	GCF_900085705.1	460	501
16	Klebsiella pneumoniae	GCF_19285475.1	70	Not able to determine
17	Klebsiella pneumoniae	GCF_900084255.1	3697	437
18	Klebsiella pneumoniae	GCF_900084435.1	3697	465
19	Klebsiella pneumoniae	GCF_900084555.1	874	433
20	Klebsiella pneumoniae	GCF_50253815.1	13	9092
21	Klebsiella pneumoniae	GCF_6540715.2	13	Not able to determine
22	Klebsiella pneumoniae	GCF_19284675.1	200	Not able to determine
23	Klebsiella pneumoniae	GCF_900084405.1	874	433
24	Klebsiella pneumoniae	GCF_900084545.1	874	433
25	Klebsiella pneumoniae	GCF_900084985.1	1	556
26	Klebsiella pneumoniae	GCF_900085265.1	874	433
27	Klebsiella pneumoniae	KP55 (SAMN52629400)	8932	Not able to determine
28	Klebsiella pneumoniae	GCF_1060495.1	327	114
29	Klebsiella pneumoniae	GCF_13408255.1	307	249
30	Klebsiella pneumoniae	GCF_14189495.1	327	Not able to determine
31	Klebsiella pneumoniae	GCF_19285295.1	661	Not able to determine
32	Klebsiella pneumoniae	GCF_19285455.1	37	18036
33	Klebsiella pneumoniae	GCF_900084115.1	Not able to determine	433
34	Klebsiella pneumoniae	GCF_900084215.1	874	433
35	Klebsiella pneumoniae	GCF_900084565.1	3697	402
36	Klebsiella pneumoniae	GCF_900084955.1	3697	437
37	Klebsiella pneumoniae	GCF_900085085.1	3697	402
38	Klebsiella pneumoniae	GCF_900085225.1	3697	402
39	Klebsiella pneumoniae	GCF_900085245.1	3697	437
40	Klebsiella pneumoniae	GCF_900085755.1	874	433
41	Klebsiella pneumoniae	GCF_900085765.1	874	433
42	Klebsiella pneumoniae	GCF_900085975.1	874	433
43	Klebsiella pneumoniae	GCF_900086135.1	3697	402
44	Klebsiella pneumoniae	GCF_900086345.1	3697	437
45	Klebsiella pneumoniae	GCF_900086425.1	3697	402
46	Klebsiella pneumoniae	GCF_2108345.1	1	3523
47	Klebsiella pneumoniae	GCF_1441295.1	327	195
48	Klebsiella pneumoniae	GCF_13408625.1	307	249
49	Klebsiella pneumoniae	GCF_14889555.1	3441	Not able to determine
50	Klebsiella pneumoniae	GCF_14893875.1	327	Not able to determine
51	Klebsiella pneumoniae	GCF_33541115.1	13	Not able to determine
52	Klebsiella pneumoniae	GCF_33541135.1	13	Not able to determine
53	Klebsiella pneumoniae	GCF_900085005.1	3697	402
54	Klebsiella pneumoniae	GCF_33541355.1	13	Not able to determine
55	Klebsiella pneumoniae	GCF_33541375.1	13	Not able to determine
56	Klebsiella pneumoniae	GCF_33541675.1	13	Not able to determine
57	Klebsiella pneumoniae	GCF_33541795.1	13	Not able to determine
58	Klebsiella pneumoniae	GCF_33541895.1	13	Not able to determine
59	Klebsiella pneumoniae	GCF_900085775.1	874	433
60	Klebsiella pneumoniae	GCF_900086075.1	3697	402
61	Klebsiella pneumoniae	KP32 (SAMN52629398)	13	Not able to determine
62	Klebsiella pneumoniae	KP37 (SAMN52629399)	13	Not able to determine
63	Klebsiella pneumoniae	KP57 (SAMN52629401)	13	Not able to determine
64	Klebsiella pneumoniae	SAMEA7190524	13	1625
65	Klebsiella pneumoniae	GCF_1887995.2	1	3367
66	Klebsiella pneumoniae	GCF_2108315.1	1	3522
67	Klebsiella pneumoniae	GCF_2852995.3	1	3367
68	Klebsiella pneumoniae	GCF_2853455.1	1	3367
69	Klebsiella pneumoniae	GCF_21395755.1	1	Not able to determine
70	Klebsiella pneumoniae	GCF_20858315.1	13	1615
71	Klebsiella pneumoniae	GCF_26223175.1	874	Not able to determine
72	Klebsiella pneumoniae	GCF_29813975.1	13	11302
73	Klebsiella pneumoniae	GCF_30675735.1	13	Not able to determine
74	Klebsiella pneumoniae	GCF_33541235.1	13	Not able to determine
75	Klebsiella pneumoniae	GCF_34555255.1	13	Not able to determine
76	Klebsiella pneumoniae	GCF_900085835.1	874	433
77	Klebsiella pneumoniae	GCF_38398105.1	13	Not able to determine
78	Klebsiella pneumoniae	GCF_900173115.1	327	Not able to determine
79	Klebsiella pneumoniae	GCF_900775605.1	327	Not able to determine
80	Klebsiella pneumoniae	GCF_965182705.1	327	Not able to determine
81	Klebsiella pneumoniae	GCF_1316985.2	101	714
82	Klebsiella pneumoniae	GCF_1463295.1	187	161
83	Klebsiella pneumoniae	GCF_904863405.1	20	Not able to determine
84	Klebsiella pneumoniae	SAMN18207166	6339	Not able to determine
85	Klebsiella pneumoniae	SAMN27533720	6339	Not able to determine
86	Klebsiella pneumoniae	SAMN16721990	13	6025
87	Klebsiella pneumoniae	GCF_2257785.1	1	3529
88	Klebsiella pneumoniae	GCF_9746245.1	13	5620
89	Klebsiella pneumoniae	GCF_13187325.1	13	5620
90	Klebsiella pneumoniae	GCF_17377815.1	13	8028
91	Klebsiella pneumoniae	GCF_31357205.1	656	Not able to determine
92	Klebsiella pneumoniae	GCF_29082405.1	327	Not able to determine
93	Klebsiella pneumoniae	GCF_29082665.1	327	Not able to determine
94	Klebsiella pneumoniae	GCF_31624875.1	327	Not able to determine
95	Klebsiella pneumoniae	GCF_900086495.1	200	458
96	Klebsiella pneumoniae	GCF_900775105.1	13	Not able to determine
97	Klebsiella pneumoniae	GCF_900776075.1	13	Not able to determine
98	Klebsiella pneumoniae	GCF_820445.1	12	29
99	Klebsiella pneumoniae	GCF_1033505.1	111	638
100	Klebsiella pneumoniae	GCF_1316845.2	323	721
101	Klebsiella pneumoniae	GCF_2951635.1	13	3375
102	Klebsiella pneumoniae	GCF_41861245.1	13	6297
103	Klebsiella pneumoniae	GCF_45257145.1	13	Not able to determine
104	Klebsiella pneumoniae	GCF_45257195.1	13	Not able to determine
105	Klebsiella pneumoniae	GCF_900498745.1	13	Not able to determine
106	Klebsiella pneumoniae	GCF_900775875.1	13	Not able to determine
107	Klebsiella pneumoniae	GCF_1034285.1	107	757
108	Klebsiella pneumoniae	GCF_16904295.1	13	Not able to determine
109	Klebsiella pneumoniae	GCF_22422045.1	13	Not able to determine
110	Klebsiella pneumoniae	GCF_23647395.1	219	844
111	Klebsiella pneumoniae	GCF_30675185.1	219	17004
112	Klebsiella pneumoniae	GCF_900494305.1	3593	Not able to determine
113	Klebsiella pneumoniae	GCF_904864565.1	200	Not able to determine
114	Klebsiella pneumoniae	GCF_900498685.1	13	Not able to determine
115	Klebsiella pneumoniae	GCF_694635.1	20	619
116	Klebsiella pneumoniae	GCF_788005.1	3577	105
