# Supplementary material for: The Role of Neonatal Ward Environment as a Reservoir for the Dissemination of Multidrug‐Resistant Klebsiella pneumoniae in Algeria
Source: Microbiologyopen. 2026 Jun 21;15(3):e70346. doi: 10.1002/mbo3.70346 (PMC13284093; doi:10.1002/mbo3.70346)
Supplement: Supplementary file 2 — Supporting File 2: Reporting of genome assembly quality metrics for whole‐genome sequencing data of K. pneumoniae isolates. [file MBO3-15-e70346-s001.xlsx]

## Sheet: Assembly_quality_score
Assembly	32J_sub_Unicycler_assembly_UC	37_sub_Unicycler_assembly_UC	55_sub_Unicycler_assembly_UC	57_sub_Unicycler_assembly_UC
# contigs (>= 0 bp)	160	174	263	141
# contigs (>= 1000 bp)	88	90	119	81
# contigs (>= 5000 bp)	64	65	72	61
# contigs (>= 10000 bp)	49	50	52	46
# contigs (>= 25000 bp)	42	43	38	41
# contigs (>= 50000 bp)	29	31	28	29
Total length (>= 0 bp)	5498788	5497447	5690455	5435409
Total length (>= 1000 bp)	5478323	5475072	5649742	5418163
Total length (>= 5000 bp)	5428329	5420300	5534402	5374795
Total length (>= 10000 bp)	5313416	5307454	5389208	5259762
Total length (>= 25000 bp)	5187156	5180244	5158336	5170512
Total length (>= 50000 bp)	4715516	4760724	4770906	4734429
# contigs	98	101	139	90
Largest contig	432844	316194	361239	320554
Total length	5486263	5483843	5663471	5425181
GC (%)	57.09	57.1	56.99	57.15
N50	180195	173181	188904	173776
N90	40381	43918	34261	43918
auN	185054	165112	181445	178061
L50	11	13	11	12
L90	34	35	36	33
# N's per 100 kbp	0	0	0	0
BUSCO completeness score for Enterobacterales	0.987	0.989	0.987	0.987
